# Supplementary material for: Genetic Variance Estimation over Time in Broiler Breeding Programmes for Growth and Reproductive Traits
Source: Animals (Basel). 2023 Oct 24;13(21):3306. doi: 10.3390/ani13213306 (PMC10649193; doi:10.3390/ani13213306)
Supplement: Supplementary file 1 [file animals-13-03306-s001.zip]

Archive with 4 entries (4 files):
- NEW_Figure_#S1_MPE_correlation.pdf
- NEW_Figure_#S2_c2_MPE_in_proporction_of_phenotype.pdf
- NEW_Figure_#S3_Residual_variance_Gibbs.pdf
- NEW_Figure_#S4_Phenotypic_variance.pdf
